# Supplementary material for: Phonological awareness in Urdu language speaking children with down syndrome (DS)
Source: PLoS One. 2026 Jun 12;21(6):e0349773. doi: 10.1371/journal.pone.0349773 (PMC13262884; doi:10.1371/journal.pone.0349773)
Supplement: S1 Data — (XLSX) [file pone.0349773.s001.xlsx]

## Sheet: Sheet1
					RAPID NAMING TASK (ITEMS)			in sec					Rapid Naming task ( colors) in sec
		sr no		Take 1	take 2	take 3	take 4	Average			sr no		Take 1	take 2	take 3	take 4	Average
		1		20.4	21.5	25.4	24.3	22.9			1		15.4	17.6	19.5	20.4	18.225
		2		22.9	17.1	18.7	24.7	20.85			2		15.4	17.3	17	22	17.925
		3		19	20.5	24.3	23.2	21.75			3		16.4	18.4	20	21	18.95
		4		12.2	12.9	15.7	12.4	13.3			4		11.7	13.8	17.2	14.2	14.225
		5		25.7	15.8	15.4	23.5	20.1			5		21.9	23.2	20.4	21.5	21.75
		6		19.4	21.5	19.5	24	21.1			6		19.4	21.5	23.5	20.6	21.25
		7		14.4	12	13.5	11.7	12.9			7		14.7	13.1	12.9	14.9	13.9
		8		19.5	19.7	19.8	20.1	19.775			8		18.2	20	22.2	21.5	20.475
		9		15.1	15.9	16.2	20	16.8			9		15.1	16.5	18.1	19.2	17.225
		10		24.2	21.1	23.2	21.1	22.4			10		20.1	24.6	21.1	23.6	22.35
		11		13.7	14.5	13.6	14.7	14.125			11		13.4	14.8	14.5	16.2	14.725
		12		24.6	22.8	23.7	21.2	23.075			12		24.2	22.1	22.7	24	23.25
		13		15.5	14.3	14.1	16.2	15.025			13		17.2	14.3	16.4	15.2	15.775
		14		15.3	17.2	16.1	14.1	15.675			14		17.2	16.9	15.3	17.1	16.625
		15		14.6	13.4	14.6	15.9	14.625			15		15.3	17.7	19.3	20.1	18.1
		16		13.2	13.5	14.5	13.6	13.7			16		11.3	16.2	13.5	17.1	14.525
		17		18	20.2	23.6	22.1	20.975			17		17.5	17.8	20.4	21	19.175
		18		25.7	15.3	15.9	22.1	19.75			18		21.3	23.4	19.2	21.9	21.45
		19		20.4	21.5	25.7	20.1	21.925			19		16.5	16.4	19	20.3	18.05
		20		17.5	16.9	14.6	17.6	16.65			20		17.5	20	21.5	19.5	19.625
		21		18	17	15	16.6	16.65			21		13.4	11.2	15	16.7	14.075
		22		17.4	15.2	14.7	17	16.075			22		15.6	19.3	12.4	11	14.575
		23		15	15.4	18	19.4	16.95			23		14.4	14	16.7	15	15.025
		24		13.7	15	15.4	16.6	15.175			24		16	17	15.9	13.3	15.55
		25		11.9	13.4	15.7	19.4	15.1			25		20	19.9	21.2	23	21.025
		26		19.5	19.9	20	20.4	19.95			26		19	20	19.3	22	20.075
		27		13.1	14.3	15.7	18.9	15.5			27		12.1	15	16.4	17.3	15.2
		28		12.1	13.9	16.7	12.5	13.8			28		13.5	14.3	15	16.5	14.825
		29		25.9	16.8	15.5	22.5	20.175			29		11	12.3	14.6	17.1	13.75
		30		19.5	22.5	17.5	25	21.125			30		17.8	16.6	21	19	18.6
		31		14.8	12.6	13.3	11.9	13.15			31		11.3	16.2	13.5	17.1	14.525
		32		20.1	21.5	25.7	24.9	23.05			32		17.5	17.8	20.4	21	19.175
		33		23	17.2	18.8	24.6	20.9			33		21.4	23.3	19	22	21.425
		34		18	20.6	24.4	22.2	21.3			34		19.1	22	19.4	19	19.875
		35		12.2	12.8	15.5	12.5	13.25			35		17	18.1	18.4	20	18.375
		36		14.4	15.6	17.5	18.9	16.6			36		14.8	15.6	18.3	17	16.425
		37		20.3	19.8	21.7	20.1	20.475			37		15	17.3	17	22	17.825
		38		25.4	20.1	22.3	24.5	23.075			38		16.4	18.5	20	21	18.975
		39		12.4	11.2	14.6	16.8	13.75			39		11.7	13.8	17.4	14.2	14.275
		40		15.2	14.1	16	15.5	15.2			40		21.9	23.2	20.4	22	21.875
		41		16.4	12.5	14.4	20.3	15.9			41		18.4	20.1	19.9	21.6	20
		42		20.9	15.1	19.7	22.7	19.6			42		16	15.5	18	19.8	17.325
		43		11	11.5	14.3	13.2	12.5			43		11	12.3	15.4	17.7	14.1
		44		12.5	12.8	15.6	12.9	13.45			44		14.9	15.7	19.8	22	18.1
		45		125.7	14.8	16.4	22.5	44.85			45		13	15	17	19	16
		46		20.4	21.6	19.6	22	20.9			46		14.8	15.8	19	18.1	16.925
		47		14.6	12	13.8	11.6	13			47		11.9	12.5	14.8	15	13.55
		48		19.4	19.6	19.2	20.4	19.65			48		15	13.9	15.5	19.5	15.975
																	SOUNDS (INITIAL)
					RAPID NAMING TASK (ALPHABETS) IN SEC						sr no		Q1	Q2	Q3	Q4	Q5	Q6	Q7	Q8	Q9	Q10	Q11	Q12	Q13	Q14	Q15	Q16	Composit_initial
		sr no		Take 1	take 2	take 3	take 4	Average			1		1	1	0	0	0	0	0	0	0	0	0	0	0	0	0	0	1
		1		20.1	26.5	23.4	29.5	24.875			2		1	1	1	1	0	0	0	0	0	0	0	0	1	1	0	0	5
		2		17.5	25.7	21.1	29.8	23.525			3		1	1	1	1	0	0	0	0	0	0	0	0	0	0	0	0	3
		3		19.1	15.3	22.1	28.7	21.3			4		1	1	1	1	1	0	0	0	1	1	1	1	0	0	1	1	10
		4		20.5	15.4	14.6	16.6	16.775			5		0	0	1	1	1	1	0	0	0	0	1	1	1	1	1	0	9
		5		24.2	25.1	22.3	21.4	23.25			6		0	0	1	0	0	0	0	1	1	1	1	0	0	0	0	0	5
		6		18.2	22.6	22.7	20.2	20.925			7		1	1	1	1	1	0	0	1	1	0	0	0	1	1	0	0	8
		7		12.5	13.5	11.7	12.8	12.625			8		1	1	0	1	1	1	0	1	1	1	1	0	1	0	0	0	9
		8		23.9	22	16.9	21	20.95			9		1	1	1	1	0	0	0	1	1	1	0	0	1	1	1	1	10
		9		18.3	16.5	20.1	18	18.225			10		1	1	1	1	0	0	0	0	0	0	0	0	0	0	0	0	3
		10		22.5	23.1	20.4	19.4	21.35			11		0	1	1	1	0	0	0	0	1	1	1	0	0	0	0	0	6
		11		12.2	14	13.5	14.5	13.55			12		1	1	1	1	1	0	0	0	0	1	1	1	1	1	0	0	9
		12		20	23.6	20	21.1	21.175			13		0	0	0	0	1	1	1	1	1	1	1	1	1	1	1	1	12
		13		22	24.1	19.5	19.1	21.175			14		1	1	1	1	1	0	0	0	0	1	1	1	1	0	0	0	8
		14		19.1	16.5	17	16.4	17.25			15		1	1	1	1	0	1	0	0	1	0	0	1	0	1	1	1	9
		15		12.2	12.8	13.5	12.2	12.675			16		1	1	1	1	0	0	0	0	0	0	0	0	0	0	0	0	3
		16		17.3	25.3	20.2	27.3	22.525			17		1	1	1	1	1	0	0	1	1	1	0	0	1	1	1	1	11
		17		19.3	15.4	22.7	28.4	21.45			18		1	1	1	0	1	0	0	0	1	1	1	1	0	0	0	0	7
		18		24.5	23.3	24.1	21.9	23.45			19		0	0	0	0	1	1	1	0	0	1	1	0	0	1	0	1	7
		19		20.2	25.2	22.4	26.5	23.575			20		1	1	1	1	1	1	1	1	1	1	1	1	1	1	1	0	14
		20		23.5	21	18.6	23	21.525			21		1	0	1	1	1	1	0	1	1	1	1	1	1	1	0	1	12
		21		19	16	17	16.8	17.2			22		1	1	0	1	1	0	1	1	1	1	1	1	1	1	1	1	13
		22		12.5	12.4	13.6	12.1	12.65			23		0	1	1	1	1	0	1	0	1	1	1	1	1	0	1	0	11
		23		18.3	24.2	18.2	25.5	21.55			24		0	1	1	0	0	1	0	1	1	1	0	1	0	1	1	1	10
		24		19.7	15.5	21.7	26.2	20.775			25		1	1	1	1	1	1	1	1	1	1	1	1	1	1	1	1	15
		25		22.5	23.6	24.3	21.2	22.9			26		0	1	0	1	1	1	1	1	0	1	1	1	0	1	1	0	11
		26		19.2	22.2	21.4	25.5	22.075			27		1	0	1	1	1	1	1	1	1	0	1	0	1	1	1	0	11
		27		22.5	21	19.6	21	21.025			28		1	1	1	1	1	1	1	1	1	1	1	1	1	1	1	1	15
		28		20.4	23.5	21.4	22.5	21.95			29		0	0	0	1	1	1	0	1	1	1	0	1	1	0	0	1	9
		29		17.7	24.7	20.1	21.8	21.075			30		1	1	1	0	1	0	1	0	1	1	1	1	0	1	0	1	10
		30		16.1	17.3	22.2	25.7	20.325			31		1	1	1	1	1	1	1	1	1	1	1	1	1	1	1	1	15
		31		20.5	15.4	14.5	16.8	16.8			32		1	0	1	1	0	0	1	1	0	0	0	1	1	1	1	0	8
		32		23.2	24.1	21.3	20.4	22.25			33		1	1	1	0	1	0	1	0	1	1	1	0	0	1	1	1	10
		33		18.4	21.6	22.2	20.1	20.575			34		1	0	1	0	1	0	1	0	1	0	1	0	1	0	1	0	7
		34		12.4	13.6	11.5	13.2	12.675			35		0	1	0	1	0	1	0	1	0	1	0	1	0	1	0	1	8
		35		11.2	13	12.5	13.5	12.55			36		1	1	0	0	1	0	1	1	1	1	0	0	1	1	1	1	10
		36		20	22.6	19	21	20.65			37		1	1	1	1	1	1	1	1	1	1	1	0	0	0	1	1	12
		37		21	24	19.9	18.1	20.75			38		0	1	1	1	0	1	1	1	1	1	1	0	1	1	1	1	13
		38		15.1	16.3	17.5	16.6	16.375			39		1	1	0	1	1	1	1	1	1	1	0	0	1	1	0	1	11
		39		14.2	15.8	12.5	16.2	14.675			40		0	1	1	1	1	1	1	0	0	0	1	1	1	1	1	0	11
		40		18.3	23.3	21.2	25.3	22.025			41		1	1	0	0	1	1	1	1	1	0	1	1	0	1	0	1	10
		41		15.2	16.5	18.6	19.4	17.425			42		0	0	1	1	0	0	1	0	0	1	1	1	1	1	1	1	10
		42		15.1	16.6	17.4	21	17.525			43		1	1	1	1	1	1	1	1	1	1	1	1	1	1	0	0	13
		43		17.4	18.5	19	20	18.725			44		1	0	0	0	0	1	1	1	1	1	0	0	0	0	0	1	6
		44		11.8	12.8	17.5	16.2	14.575			45		1	1	1	1	1	1	1	1	1	1	1	1	1	1	1	0	14
		45		20.9	22.4	21.4	19.9	21.15			46		1	0	1	1	0	0	1	1	1	1	1	1	1	1	1	0	11
		46		19.6	20.5	22.3	23.6	21.5			47		1	0	1	0	1	0	0	1	0	1	0	1	1	1	0	0	7
		47		12.7	13.5	14.9	15.7	14.2			48		1	1	0	1	0	0	1	1	1	1	0	1	1	0	1	1	10
		48		18.7	19.2	21.5	22.5	20.475
																			SOUNDS (INITIAL)	final)
											sr no		Q1	Q2	Q3	Q4	Q5	Q6	Q7	Q8	Q9	Q10	Q11	Q12	Q13	Q14	Q15	Q16
											1		1	1	1	0	0	0	0	0	0	0	0	0	0	0	0	0	2
											2		1	1	1	0	0	0	0	0	1	1	1	0	0	0	0	0	5
											3		1	1	0	0	0	0	0	0	0	0	0	0	0	0	0	0	1
											4		1	1	1	0	0	0	1	1	1	1	0	0	0	0	0	0	6
											5		1	1	1	1	0	0	0	0	0	0	0	0	0	0	0	0	3
											6		0	0	0	0	0	0	0	0	0	0	0	0	0	0	0	0	0
											7		1	0	0	1	0	0	0	0	1	1	1	0	0	0	0	0	4
											8		1	1	0	0	1	0	0	1	1	0	0	0	0	0	0	1	5
											9		1	1	1	0	0	0	0	0	0	1	1	1	0	0	0	0	5
											10		1	1	0	0	0	0	0	0	0	0	0	1	0	0	0	0	2
											11		0	0	0	0	1	1	0	0	0	0	0	0	0	0	0	0	2
											12		1	1	1	0	0	0	0	0	1	1	1	0	0	0	0	1	6
											13		0	0	0	1	1	1	1	1	1	1	1	1	1	1	1	1	13
											14		1	1	1	1	0	0	0	0	1	1	1	1	0	0	0	1	8
											15		0	0	0	1	1	1	1	0	0	0	0	0	0	0	0	0	4
											16		1	1	0	0	0	0	0	1	0	0	0	0	0	0	0	0	2
											17		1	1	1	1	1	0	0	0	1	1	1	0	0	0	0	0	7
											18		0	0	0	0	0	1	1	1	0	0	0	0	0	0	0	0	3
											19		1	1	1	0	0	0	0	0	0	0	0	0	0	0	0	0	2
											20		1	1	1	1	1	1	0	0	0	0	0	1	1	1	0	0	8
											21		1	0	1	1	1	1	1	1	1	1	0	0	0	0	0	0	8
											22		1	1	1	0	0	0	0	0	1	1	1	0	0	0	0	0	5
											23		1	1	0	0	0	0	0	0	0	0	0	0	0	0	0	0	1
											24		1	1	1	0	0	0	1	1	1	1	0	0	0	0	0	0	6
											25		1	1	1	1	0	0	0	0	0	0	0	0	0	0	0	0	3
											26		0	0	0	0	0	0	0	0	0	0	0	0	0	0	0	0	0
											27		1	0	0	1	0	0	0	0	1	1	1	0	0	0	0	0	4
											28		1	1	0	0	1	0	0	1	1	0	0	0	0	0	0	1	5
											29		1	1	1	0	0	0	0	0	0	1	1	1	0	0	0	0	5
											30		1	1	0	0	0	0	0	0	0	0	0	1	0	0	0	0	2
											31		0	1	1	1	0	0	0	0	1	1	1	0	0	0	0	0	6
											32		1	1	1	1	1	0	0	0	0	1	1	1	1	1	0	0	9
											33		0	0	0	0	1	1	1	1	1	1	1	1	1	1	1	1	12
											34		1	1	1	1	1	0	0	0	0	1	1	1	1	0	0	0	8
											35		1	1	1	1	0	1	0	0	1	0	0	1	0	1	1	1	9
											36		1	1	1	1	0	0	0	0	0	0	0	0	0	0	0	0	3
											37		1	1	1	1	1	0	0	1	1	1	0	0	1	1	1	1	11
											38		1	1	1	0	1	0	0	0	1	1	1	1	0	0	0	0	7
											39		0	0	0	0	1	1	1	0	0	1	1	0	0	1	0	1	7
											40		1	1	1	1	1	1	1	1	1	1	1	1	1	1	1	0	14
											41		0	0	0	1	1	1	1	1	1	1	1	1	1	1	1	1	13
											42		1	1	1	1	0	0	0	0	1	1	1	1	0	0	0	1	8
											43		0	0	0	1	1	1	1	0	0	0	0	0	0	0	0	0	4
											44		1	1	0	0	0	0	0	1	0	0	0	0	0	0	0	0	2
											45		1	1	1	1	1	0	0	0	1	1	1	0	0	0	0	0	7
											46		0	0	0	0	0	1	1	1	0	0	0	0	0	0	0	0	3
											47		1	1	1	0	0	0	0	0	0	0	0	0	0	0	0	0	2
											48		1	1	1	1	1	1	0	0	0	0	0	1	1	1	0	0	8

## Sheet: Sheet2
	MEAN	STANDARD DEVIATION
RT_COLORS	17.6	2.72
RT_ALPHABETS	19.34	3.5
RT_THINGS	18.3	5.2
INITIAL PHONE	9.41	3.5
FINAL PHONE	5.41	3.48
